# Supplementary material for: phylogenize: correcting for phylogeny reveals genes associated with microbial distributions
Source: Bioinformatics. 2019 Oct 7;36(4):1289–90. doi: 10.1093/bioinformatics/btz722 (PMC7703751; doi:10.1093/bioinformatics/btz722)
Supplement: btz722_Supplementary_Data [file btz722_supplementary_data.zip]

Archive with 2 entries (2 files):
- newSuppTable1.tsv
- SuppFig1.pdf
