# Supplementary material for: phylogenize: correcting for phylogeny reveals genes associated with microbial distributions
Source: Bioinformatics. 2019 Oct 7;36(4):1289–90. doi: 10.1093/bioinformatics/btz722 (PMC7703751; doi:10.1093/bioinformatics/btz722)
Supplement: btz722_Supplementary_Data [file btz722_supplementary_data.zip › newSuppTable1.tsv]

# Supplemental Table 1: Full list of SEED subsystem enrichments for plant rhizosphere-associated genes. All SEED subsystems that were significant in either the phylogenetic (.phylo) and linear (.linear) models are listed, along with their enrichment q-values and fold-enrichment estimates under both models.
phylum	termset	term	qval.phylo	qval.linear	enr.estimate.phylo	enr.estimate.linear
actinobacteria	level1	Amino Acids and Derivatives	7.811091542753489e-4	4.68154930368564e-10	2.189160378202031	2.1067677142904198
actinobacteria	level1	Carbohydrates	0.20839925551174113	0.0012145167626059045	1.4216494186612243	1.3865503690602035
actinobacteria	level1	Respiration	1	0.186956501958964	0.6874561856346766	1.253685694739954
actinobacteria	level1	Cofactors, Vitamins, Prosthetic Groups, Pigments	0.4794140281579373	0.005377722277492677	1.2544298873564228	1.5033312036966708
actinobacteria	level1	Metabolism of Aromatic Compounds	0.30151358101665543	0.0951168077284411	1.6089545696093237	1.5016719963007548
actinobacteria	level1	Nucleosides and Nucleotides	1	0.19893065399546125	0.9029719005869294	1.3634823305138326
actinobacteria	level1	Stress Response	0.26417176030265593	0.0951168077284411	1.788076667285142	1.428744461782559
actinobacteria	level2	Branched-chain amino acids	0.05410106541525845	0.01583821677688712	3.3956604739774368	2.4794282660418943
actinobacteria	level2	Central carbohydrate metabolism	1	0.055515221692935	0.46463571023030564	1.607685270259264
actinobacteria	level2	Electron donating reactions	1	0.02632042226226955	1.2157298087888309	1.8068864538788836
actinobacteria	level2	Monosaccharides	0.009014974697055847	0.036836011225888865	2.360122265395904	1.5020357639335578
actinobacteria	level2	Proline and 4-hydroxyproline	1	0.03673176323527863	1.7274324053394443	3.6646501497649995
actinobacteria	level2	Lysine, threonine, methionine, and cysteine	0.6791374634530317	0.010717205626140968	1.8716938976734443	2.0133340625368525
actinobacteria	level2	Metabolism of central aromatic intermediates	0.025304711590409097	0.0032693847698654736	3.6346876805625183	2.78583782588062
actinobacteria	level2	Folate and pterines	1	0.12743894688262153	1.5778661008888164	1.903123086991747
actinobacteria	level2	Quinone cofactors	0.020181970172511228	0.5725831082224768	5.623682815885079	1.599358444629332
actinobacteria	level2	Purines	1	0.21086189865993887	0.6109489233450816	1.7340544142608614
actinobacteria	level2	One-carbon Metabolism	0.8325685804059142	0.24813619364313716	2.1388836023930002	1.7452013283856476
actinobacteria	level2	Arginine; urea cycle, polyamines	0.009014974697055847	1.1018405720495026e-4	3.4141186936635317	2.9809376051335565
actinobacteria	level2	Aminosugars	0.2433357313199521	0.036836011225888865	3.0949045111863325	2.5045353582836447
actinobacteria	level2	Catabolism of an unknown compound	2.9287509825863013e-4	0.03673176323527863	87.82719999835709	15.195337168909374
actinobacteria	level2	Protein degradation	0.2433357313199521	0.5719089568545174	3.1895124940587603	1.5205397155851499
actinobacteria	level2	Histidine Metabolism	1	0.007110466225443593	0.7470402833225985	4.284081094086696
actinobacteria	level3	Phosphate_metabolism	1	0.07665707296347955	1.7309300219925992	2.8796323137464364
actinobacteria	level3	Proline,_4-hydroxyproline_uptake_and_utilization	1	0.009513505938690976	2.161464134188151	6.115312236895308
actinobacteria	level3	Methionine_Salvage	0.3565413380357974	0.08000157393841202	10.442911620188042	9.12528783954151
actinobacteria	level3	Trehalose_Biosynthesis	1	0.07344351079934092	1.916012396077202	7.1039259257431695
actinobacteria	level3	Xylose_utilization	0.14877377435776717	0.4348948852695248	5.279128192962005	2.2336980006780207
actinobacteria	level3	Protocatechuate_branch_of_beta-ketoadipate_pathway	1	0.012014193777535754	2.8846776562829803	7.633788341336264
actinobacteria	level3	Serine-glyoxylate_cycle	1	0.14786321365205518	2.356999935981907	2.2943075815160174
actinobacteria	level3	Catechol_branch_of_beta-ketoadipate_pathway	0.587435413243837	0.10872153578481102	6.524503408236637	5.326586418008046
actinobacteria	level3	Maltose_and_Maltodextrin_Utilization	1	0.02115513105796679	1.7910916057586044	3.4735752115006067
actinobacteria	level3	Polyamine_Metabolism	0.0010524681134119415	0.15369334817149954	8.931091458548533	2.8352442912851723
actinobacteria	level3	Inositol_catabolism	1	0.00854967300171547	1.9203904650885475	5.682701240987523
actinobacteria	level3	Pyruvate_metabolism_II:_acetyl-CoA,_acetogenesis_from_pyruvate	1	0.016717071587272467	0.7470402833225985	4.284081094086696
actinobacteria	level3	Leucine_Degradation_and_HMG-CoA_Metabolism	0.0010524681134119415	0.00854967300171547	11.864154138996271	5.682701240987523
actinobacteria	level3	HMG_CoA_Synthesis	0.07356233901485654	0.034716336226889875	13.983997635328823	10.657744570326932
actinobacteria	level3	Glutathione_analogs:_mycothiol	1	0.007138487968884184	4.950716482725276	24.39530959634202
actinobacteria	level3	Cobalamin_synthesis	1	0.10872153578481102	0	3.917875872013836
actinobacteria	level3	Cysteine_Biosynthesis	1	0.04015935108635826	1.8187804253933957	4.072981416154622
actinobacteria	level3	Siderophore_Aerobactin	1	0.1829666510452547	0	Inf
actinobacteria	level3	Respiratory_dehydrogenases_1	1	0.09359351930626897	3.474944997012254	3.8118198080333596
actinobacteria	level3	L-rhamnose_utilization	0.0025686531832422774	0.09454896290153028	7.301563840458582	2.866274121183571
actinobacteria	level3	CBSS-262316.1.peg.2929	0.0010524681134119415	0.08550392949000238	87.82719999835709	15.195337168909374
actinobacteria	level3	High_affinity_phosphate_transporter_and_control_of_PHO_regulon	1	0.07344351079934092	0	7.1039259257431695
actinobacteria	level3	Alkanesulfonates_Utilization	1	0.1829666510452547	4.314764757403567	12.146059183975217
actinobacteria	level3	Urea_decomposition	1	0.0012635380070085192	1.569568469427776	7.4627538797666375
actinobacteria	level3	Chitin_and_N-acetylglucosamine_utilization	0.2534450672594499	0.0012635380070085192	5.4789958086379045	7.6689798742675865
actinobacteria	level3	SigmaB_stress_responce_regulation	0.0010524681134119415	0.005485890285814501	43.9209738244492	Inf
actinobacteria	level3	Cyanophycin_Metabolism	0.3565413380357974	0.1829666510452547	34.62998992359862	Inf
actinobacteria	level3	Hydantoin_metabolism	1	0.10872153578481102	1.723968072167772	5.326586418008046
actinobacteria	level3	ABC_transporter_branched-chain_amino_acid_(TC_3.A.1.4.1)	1	0.009513505938690976	3.4513737194385405	Inf
actinobacteria	level3	CO_Dehydrogenase	0.10268906038991867	0.003120999042780696	11.654374879862774	27.47206126284598
actinobacteria	level3	Carbon_monoxide_dehydrogenase_maturation_factors	0.5345864859575421	0.0776993793669647	17.32333769445342	Inf
actinobacteria	level3	Histidine_Degradation	1	0.10872153578481102	1.723968072167772	5.326586418008046
actinobacteria	level3	Di-Inositol-Phosphate_biosynthesis	1	0.1829666510452547	8.629400045962067	Inf
actinobacteria	level3	Purine_Utilization	1	0.10872153578481102	1.147891756113355	3.917875872013836
actinobacteria	level3	Molybdenum_cofactor_biosynthesis	0.6148141190026639	0.00854967300171547	4.36277602680474	5.682701240987523
actinobacteria	level3	Threonine_degradation	1	0.007138487968884184	4.950716482725276	24.39530959634202
actinobacteria	level3	Menaquinone_Biosynthesis_via_Futalosine	0.0010524681134119415	0.16229167652714246	43.9209738244492	7.598961254284223
actinobacteria	level3	Respiratory_Complex_I	1	0.0012635380070085192	0	7.015989069163475
bacteroidetes	level1	Motility and Chemotaxis	0.600863024293548	2.849774839313357e-5	1.8374676322936412	3.458362182908593
bacteroidetes	level1	Respiration	1	2.381828117329886e-4	0.8067544529420556	1.81940356894517
bacteroidetes	level1	Nitrogen Metabolism	0.16282383366365585	1	3.1744773039796543	0.8983719310277155
bacteroidetes	level1	Metabolism of Aromatic Compounds	1	0.15909121856311517	0	1.4408488297272344
bacteroidetes	level1	Stress Response	0.1714834545759119	0.4355685725435721	2.5621996641571343	1.1051963472000381
bacteroidetes	level1	Virulence	0.35423187893573055	1.858477018375296e-4	2.9617919939465924	3.8642396169230664
bacteroidetes	level2	Electron donating reactions	1	0.182456272660626	0.35478902703957027	1.6308847871419503
bacteroidetes	level2		0.19061837235968926	1	1.969510944720857	1.0726131406445227
bacteroidetes	level2	Biosynthesis of phenylpropanoids	1	0.036606308338157895	0	14.903108839699035
bacteroidetes	level2	Sugar alcohols	1	0.19336984799718843	0	1.7870571841884055
bacteroidetes	level2	Electron accepting reactions	1	0.07809239784575928	0.6571851393492842	2.149322178086938
bacteroidetes	level2	Tetrapyrroles	0.06213019425782492	0.34771253472475344	4.422683080040964	1.5203287947049131
bacteroidetes	level2	Organic acids	1	0.1769164049654736	0	1.9440197710982656
bacteroidetes	level2	Siderophores	1	0.008999865724725612	0	5.993382863642154
bacteroidetes	level2	Oxidative stress	0.06213019425782492	0.33414445263404857	4.967255515191738	1.6400404867936027
bacteroidetes	level2	Resistance to antibiotics and toxic compounds	1	0.2100869196649452	2.208499310533111	1.6223334178759499
bacteroidetes	level2	Organic sulfur assimilation	1	0.1960751555067457	0	3.3125975764345625
bacteroidetes	level2	Protein secretion system, Type II	1	0.036606308338157895	0	14.903108839699035
bacteroidetes	level2	Type III, Type IV, Type VI, ESAT secretion systems	1	0.001562319542264925	2.9617919939465924	3.8642396169230664
bacteroidetes	level2	Flagellar motility in Prokaryota	1	1.2921793856746192e-4	0.7299594645650668	4.085118385671724
bacteroidetes	level3	Nitrogen_fixation	0.1282592394549526	1	11.742585470004014	0.8220377857281039
bacteroidetes	level3	Inositol_catabolism	1	0.14773219043577396	0	4.982994406024008
bacteroidetes	level3	Siderophore_Pyoverdine	1	0.029944809082529836	0	19.915892132556927
bacteroidetes	level3	Transport_of_Nickel_and_Cobalt	0.1282592394549526	0.4193128981606131	11.742585470004014	3.1965436761165433
bacteroidetes	level3	Coenzyme_B12_biosynthesis	0.017415974095245458	0.750270494924974	7.967264448505998	1.660034282340166
bacteroidetes	level3	ECF_class_transporters	0.1282592394549526	1	11.742585470004014	1.484495897919731
bacteroidetes	level3	Urea_decomposition	1	0.2149646816211465	0	3.2434871125849654
bacteroidetes	level3	Widespread_colonization_island	1	0.15639574033690773	0	14.903108839699035
bacteroidetes	level3	Type_4_secretion_and_conjugative_transfer	1	0.008395642400021792	2.9617919939465924	3.8642396169230664
bacteroidetes	level3	Flagellum	1	8.893591495082089e-5	0.84129669994692	5.467447529027806
bacteroidetes	level3	Formate_hydrogenase	1	0.018397747968680662	5.730917443217476	9.153950625594469
bacteroidetes	level3	Membrane-bound_Ni,_Fe-hydrogenase	1	0.12614227874980144	8.506749115453724	Inf
bacteroidetes	level3	Respiratory_Complex_I	1	0.0023261808397376685	0	9.4041684802589
delta.epsilon.subdivisions	level1	DNA Metabolism	1	0.17783099054280005	0.668068397577448	1.6084500678911873
delta.epsilon.subdivisions	level1	RNA Metabolism	1	0.08792253168689455	3.390143199882782	2.048484900025586
delta.epsilon.subdivisions	level1	Potassium metabolism	1	0.17783099054280005	0	2.7780292633036274
delta.epsilon.subdivisions	level2	Tetrapyrroles	1	0.013869606618972451	2.98170097752089	2.7752429169328887
delta.epsilon.subdivisions	level2	Anaerobic degradation of aromatic compounds	1	1.3863726149348978e-4	0	Inf
delta.epsilon.subdivisions	level2	RNA processing and modification	1	0.12083084280129507	3.5352372191525636	2.34879116603778
delta.epsilon.subdivisions	level2	Resistance to antibiotics and toxic compounds	1	0.13851448348149586	1.045672683373685	1.9547780999907582
delta.epsilon.subdivisions	level2	ABC transporters	1	0.12062222663073416	0	3.5879705708881313
delta.epsilon.subdivisions	level2	Sodium Ion-Coupled Energetics	0.17161653382	0.39729843816425975	48.97141041387679	5.922772995920274
delta.epsilon.subdivisions	level3	Anaerobic_toluene_and_ethylbenzene_degradation	1	3.725066605549375e-4	0	Inf
delta.epsilon.subdivisions	level3	Type_IV_pilus	1	0.0019164463891294654	0	8.278746186928416
delta.epsilon.subdivisions	level3	Acetyl-CoA_fermentation_to_Butyrate	1	0.15288021384498934	5.29098714815284	4.345391008111363
delta.epsilon.subdivisions	level3	Nitrogen_fixation	0.861741489035873	0.00566993879473601	12.166500598778205	5.230369008364711
delta.epsilon.subdivisions	level3	ABC_transporter_tungstate_(TC_3.A.1.6.2)	1	0.15288021384498934	0	Inf
delta.epsilon.subdivisions	level3	Coenzyme_B12_biosynthesis	1	0.001601008898974688	5.932511884783617	5.110529115722194
delta.epsilon.subdivisions	level3	Cobalamin_synthesis	1	4.54776014516134e-5	0	18.125483409916683
delta.epsilon.subdivisions	level3	Aromatic_amino_acid_interconversions_with_aryl_acids	1	0.12363538404582244	0	23.73906505188438
delta.epsilon.subdivisions	level3	Glycine_cleavage_system	1	0.21113114739856131	0	7.432172177270572
delta.epsilon.subdivisions	level3	Propionyl-CoA_to_Succinyl-CoA_Module	1	0.01866914459687949	13.617798364703887	17.886832425665695
delta.epsilon.subdivisions	level3	ABC_transporter_branched-chain_amino_acid_(TC_3.A.1.4.1)	1	0.21113114739856131	0	11.872224352285041
delta.epsilon.subdivisions	level3	Cobalt-zinc-cadmium_resistance	1	0.12363538404582244	0	5.968645724503475
delta.epsilon.subdivisions	level3	Multidrug_Resistance,_Tripartite_Systems_Found_in_Gram_Negative_Bacteria	1	0.15288021384498934	0	Inf
delta.epsilon.subdivisions	level3	Polyadenylation_bacterial	1	0.12363538404582244	23.822875647958305	23.73906505188438
firmicutes	level1	Motility and Chemotaxis	3.9295478603405643e-31	1.1341432797997857e-26	27.91049069286887	14.70090646839057
firmicutes	level1	Amino Acids and Derivatives	0.3290140721045289	0.008071370772048931	1.5723234037129385	1.601255884650735
firmicutes	level1	Cofactors, Vitamins, Prosthetic Groups, Pigments	1	0.023993804627122445	0.2775677676329049	1.5416293483673096
firmicutes	level1	Clustering-based subsystems	1	0.1993966470745394	0.7728816355323198	1.4504079085384907
firmicutes	level1	RNA Metabolism	1	0.17466981038753335	0.7996675321119184	1.5089344697863218
firmicutes	level1	Sulfur Metabolism	1	0.134747320568662	0.9566762745205376	1.9596992341725583
firmicutes	level1	Cell Division and Cell Cycle	0.9821493143686106	0.17304555870566588	1.2419269977499412	1.7884730866579561
firmicutes	level1	Dormancy and Sporulation	0.3349008862636359	1.0475847945137803e-14	1.9590952098116596	5.787438046206807
firmicutes	level2		1	0.018190426696853598	1.2084386711251032	1.4463527121599402
firmicutes	level2	Lysine, threonine, methionine, and cysteine	1	0.20254197758833642	1.4223713084689051	1.776333153411598
firmicutes	level2	Tetrapyrroles	1	0.0983944047906916	0.19811404694526985	1.8662731023648857
firmicutes	level2	Fermentation	1	0.08766260105068124	1.6057494989616374	2.72782970482391
firmicutes	level2	Arginine; urea cycle, polyamines	0.0010455201964837265	0.040903303638891636	4.414527350267513	2.369858403514692
firmicutes	level2	Organic sulfur assimilation	1	0.22932170283744002	0	2.9128896074261896
firmicutes	level2	Transcription	1	0.0983944047906916	0.45704705551603964	2.383744416043844
firmicutes	level2	Flagellar motility in Prokaryota	2.8528802904038644e-24	1.2449515079835686e-23	26.124671292239277	16.845324121322946
firmicutes	level3	Acetyl-CoA_fermentation_to_Butyrate	1	0.006126496598815515	1.14028270507659	6.1192094389562834
firmicutes	level3	Polyhydroxybutyrate_metabolism	1	0.13738872185062231	3.0135395361701716	4.647396270779149
firmicutes	level3	Nitrogen_fixation	0.025061366807416535	0.0025223042083955044	8.706689103568982	6.743819625169328
firmicutes	level3	Coenzyme_B12_biosynthesis	1	0.004221561673867245	0.47556344174909204	3.7020975714126685
firmicutes	level3	Cobalamin_synthesis	1	6.515613774661906e-4	0	10.503710655138407
firmicutes	level3	Cysteine_Biosynthesis	1	0.17218862594086518	4.546070911831838	4.259333468531943
firmicutes	level3	Bacterial_Chemotaxis	4.866231968694141e-10	1.2668642503904709e-5	34.170632382973665	12.009419250197888
firmicutes	level3	Urea_decomposition	8.686483987027398e-7	0.008795496260306575	19.447529541516108	5.647242425534529
firmicutes	level3	Cyanophycin_Metabolism	0.29855579462884696	0.07332501396212872	48.236873564722096	Inf
firmicutes	level3	Flagellum_in_Campylobacter	0.16184625296884064	0.178196849561565	18.207943425889326	9.698312685183266
firmicutes	level3	Flagellar_motility	2.160402152114604e-10	1.3605975457066635e-11	30.436901509779375	28.419412503110088
firmicutes	level3	Terminal_cytochrome_O_ubiquinol_oxidase	0.5232372962901505	0.010342260922482078	24.134365245135154	Inf
firmicutes	level3	Flagellum	2.8438837703212104e-22	1.8634446706077895e-20	30.42279343150612	19.10545839608543
firmicutes	level3	Menaquinone_Biosynthesis_via_Futalosine	1	0.047021420703014634	0	12.14331149900012
firmicutes	level3	Multidrug_Resistance,_Tripartite_Systems_Found_in_Gram_Negative_Bacteria	0.1533320012182098	0.3539069029071142	Inf	Inf
firmicutes	level3	Spore_Coat	1	0.15002299182023524	1.088180750093294	3.898218503855187
firmicutes	level3	Sporulation_gene_orphans	1	2.4720015539481314e-19	2.9035512706898077	20.14270009735388
firmicutes	level3	Transcription_initiation,_bacterial_sigma_factors	1	0.006126496598815515	1.14028270507659	6.1192094389562834
firmicutes	level3	Sporulation_Cluster_III_A	1	0.002668604149638233	6.035228712306521	17.062313166990425
fusobacteria	level1	Stress Response	0.13194820724575382	0.13194820724575382	50.24676359418174	50.24676359418174
fusobacteria	level2	Heat shock	0.033412384090532106	0.033412384090532106	203.70071314737473	203.70071314737473
fusobacteria	level3	Heat_shock_dnaK_gene_cluster_extended	0.1795525313276258	0.1795525313276258	203.70071314737473	203.70071314737473
proteobacteria	level1	Motility and Chemotaxis	1	2.8339607769623958e-6	1.0591700836327367	3.1347948871308815
proteobacteria	level1	Carbohydrates	0.8118094083626021	0.1588194920321403	1.1523957709505657	1.155577445461428
proteobacteria	level1	Respiration	0.010061169515552611	2.1032300648758606e-5	2.2176875021844826	1.8557558219698622
proteobacteria	level1	Nitrogen Metabolism	9.655708212726527e-5	0.008112389175931635	3.780144537066046	1.7292765223429134
proteobacteria	level1	Phosphorus Metabolism	0.9105818996807419	0.0010807329195518965	1.3802024327476463	2.8293994884888534
proteobacteria	level1	Cofactors, Vitamins, Prosthetic Groups, Pigments	1	0.07689446836790732	0.9322141782388096	1.3133003278162405
proteobacteria	level1	Metabolism of Aromatic Compounds	0.3858151158759539	3.664840461483804e-5	1.7317290581033782	2.2124230794263164
proteobacteria	level1	Sulfur Metabolism	0.7178193818345656	0.025651158519931196	1.56649292012992	2.040037314954688
proteobacteria	level1	Potassium metabolism	0.022679177743044256	0.43510152918343464	5.090495994494544	1.3937436813100736
proteobacteria	level2	Central carbohydrate metabolism	1	0.14721985696195597	0.8121265527379902	1.5697836961002734
proteobacteria	level2	Electron donating reactions	0.8072224628346184	0.001231704692284344	1.8781906508847064	2.151450330500122
proteobacteria	level2		0.013056678215227671	0.10120232018041828	1.83071734427751	1.2310554688338309
proteobacteria	level2	Metabolism of central aromatic intermediates	1	4.524335410267255e-4	1.2658031214064438	3.2973103341916192
proteobacteria	level2	Polysaccharides	1	0.10120232018041828	2.859241106894954	5.0609744732479305
proteobacteria	level2	Quinone cofactors	0.14475379442811273	1	5.0358672327682665	0.9688834821267677
proteobacteria	level2	One-carbon Metabolism	0.12227665344217513	0.09483960614001553	3.6475781449207174	2.06069479739268
proteobacteria	level2	Detoxification	0.12227665344217513	0.7730913708520418	5.695519166700516	1.3768980402471123
proteobacteria	level2	Organic sulfur assimilation	0.8072224628346184	0.001231704692284344	3.382206802220837	5.100098459258799
proteobacteria	level2	Histidine Metabolism	1	0.030200624277973317	2.34572861901852	3.629297025270104
proteobacteria	level2	Protein secretion system, Type II	0.660377914094656	0.0012714213118975737	4.580360785144061	6.223768761901659
proteobacteria	level2	Flagellar motility in Prokaryota	1	6.1241002282369955e-6	1.4342044662054152	3.768596752667886
proteobacteria	level3	Hydrogenases	0.13646618220830734	0.2679849578297521	4.930968242207735	2.3443997738325963
proteobacteria	level3	NiFe_hydrogenase_maturation	1	0.07436732018157591	2.573086407219712	6.079899757638462
proteobacteria	level3	Phosphate_metabolism	1	0.10384008457806214	1.429608133002904	2.6450457343390505
proteobacteria	level3	Central_meta-cleavage_pathway_of_aromatic_compound_degradation	1	0.211142592382167	0	3.797869484583402
proteobacteria	level3	Trehalose_Biosynthesis	1	2.964300828926499e-4	2.573086407219712	22.886828442117878
proteobacteria	level3	Glycogen_metabolism	1	0.18686939311560272	2.859241106894954	5.0609744732479305
proteobacteria	level3	D-galactarate,_D-glucarate_and_D-glycerate_catabolism	1	0.07436732018157591	0	5.070685297505436
proteobacteria	level3	Benzoate_transport_and_degradation_cluster	0.0012184083021399628	1.5599831527379884e-4	12.53505448268045	7.671939387468536
proteobacteria	level3	Xylose_utilization	1	0.07201081057658432	3.110487708996371	3.2894418055059003
proteobacteria	level3	Protocatechuate_branch_of_beta-ketoadipate_pathway	1	0.09511285070968667	0	4.435964462873985
proteobacteria	level3	Polyhydroxybutyrate_metabolism	1	0.02716407322169472	1.2841376600929515	4.622085583561069
proteobacteria	level3	Pterin_biosynthesis	1	0.07436732018157591	0	8.436907071919402
proteobacteria	level3	Gentisare_degradation	1	0.19004738220537357	0	15.15887753118276
proteobacteria	level3	Nitrogen_fixation	0.011021082209748444	2.8575002916822733e-4	6.859844993937997	4.87242427619177
proteobacteria	level3	Alkanesulfonate_assimilation	0.6090507753027862	0.008336500250887542	6.494211392797865	7.624189502579074
proteobacteria	level3	Multidrug_Resistance_Efflux_Pumps	1	0.13950959841804397	4.580360785144061	3.380904579796166
proteobacteria	level3	Coenzyme_B12_biosynthesis	1	6.627975797614709e-4	1.0264566776388138	3.7662139501463456
proteobacteria	level3	Cobalamin_synthesis	1	2.3078190729519657e-5	1.6063747980739502	16.59550288049774
proteobacteria	level3	Cysteine_Biosynthesis	0.05115267041279586	0.10735905174350469	9.37024029698397	3.6890255849589746
proteobacteria	level3	Bacterial_Chemotaxis	1	0.023873157028938777	0	4.305297792553622
proteobacteria	level3	High_affinity_phosphate_transporter_and_control_of_PHO_regulon	1	0.005465923396942841	0	17.75509967939126
proteobacteria	level3	Alkanesulfonates_Utilization	0.06109422151038064	0.11575163282545534	25.98211375315175	10.112811375562464
proteobacteria	level3	Urea_decomposition	1	0.041811834713230064	1.0263175709783736	3.7296438737675053
proteobacteria	level3	Terminal_cytochrome_C_oxidases	0.5015830937013457	0.07436732018157591	4.96656265916996	3.3866203819996645
proteobacteria	level3	Aromatic_amino_acid_interconversions_with_aryl_acids	1	0.023873157028938777	0	25.314907306447243
proteobacteria	level3	Nitrate_and_nitrite_ammonification	0.012837906073412878	1	6.441809202544169	1.2236582604970205
proteobacteria	level3	Widespread_colonization_island	1	0.005465923396942841	4.580360785144061	6.223768761901659
proteobacteria	level3	Potassium_homeostasis	0.05919203192360561	0.7268102219003448	6.583290770684681	1.8401129240368048
proteobacteria	level3	ABC_transporter_branched-chain_amino_acid_(TC_3.A.1.4.1)	1	0.028298125085820656	0	10.134591468342714
proteobacteria	level3	Carboxysome	0.6430202474549519	0.11575163282545534	12.92852690649179	10.112811375562464
proteobacteria	level3	CO_Dehydrogenase	1	0.013242658734517803	2.143367610119008	8.124639800570742
proteobacteria	level3	Flagellar_motility	1	2.3078190729519657e-5	1.1159922740419819	10.245069309568906
proteobacteria	level3	Methanogenesis	0.00438549161703465	0.05579258726430603	26.250359018292865	7.600554494831269
proteobacteria	level3	Coenzyme_PQQ_synthesis	0.09357089147898082	0.5663447075114557	19.4914207591705	3.7878778206583754
proteobacteria	level3	Pyrroloquinoline_Quinone_biosynthesis	0.06109422151038064	0.4648270504717833	25.98211375315175	5.051309872306328
proteobacteria	level3	Histidine_Degradation	1	0.011147424891117242	6.465146712231966	11.838818891549442
proteobacteria	level3	Biogenesis_of_cytochrome_c_oxidases	1	0.028298125085820656	0	10.134591468342714
proteobacteria	level3	Soluble_cytochromes_and_functionally_related_electron_carriers	1	0.17934015518164392	3.4446800762781957	3.5473212111422945
proteobacteria	level3	Dissimilatory_nitrite_reductase	1	0.07436732018157591	2.573086407219712	6.079899757638462
proteobacteria	level3	Terminal_cytochrome_O_ubiquinol_oxidase	1	0.023873157028938777	0	Inf
proteobacteria	level3	Flagellum	1	2.8575002916822733e-4	1.2057347216220062	3.4796895661789877
proteobacteria	level3	Formate_hydrogenase	0.00639593725932748	0.34714742154649636	7.882833144509039	2.3264283172773466
proteobacteria	level3	Utilization_of_glutathione_as_a_sulphur_source	1	0.07173426844259806	0	20.22659161356711
proteobacteria	level3	Membrane-bound_Ni,_Fe-hydrogenase	1	0.07436732018157591	0	8.436907071919402
proteobacteria	level3	Respiratory_Complex_I	1	2.936354789547118e-5	0	11.93027019445976
proteobacteria	level3	Multidrug_Resistance,_Tripartite_Systems_Found_in_Gram_Negative_Bacteria	0.19632959310801992	0.07436732018157591	51.701133314558454	Inf
proteobacteria	level3	Tricarballylate_Utilization	1	0.19004738220537357	0	15.15887753118276
